# Supplementary material for: Development and Validation of an SNP-Based OpenArray® Genotyping Panel for Discriminating Coturnix coturnix, Coturnix japonica and Their Hybrids
Source: Genes (Basel). 2026 Jun 26;17(7):739. doi: 10.3390/genes17070739 (PMC13409662; doi:10.3390/genes17070739)
Supplement: Supplementary file 1 [file genes-17-00739-s001.zip]

Archive with 2 entries (2 files):
- Rev_Supplementary_Figure_v4.pdf
- Supplementary_Tables_v3.xlsx
