# Supplementary material for: Development and Validation of an SNP-Based OpenArray® Genotyping Panel for Discriminating Coturnix coturnix, Coturnix japonica and Their Hybrids
Source: Genes (Basel). 2026 Jun 26;17(7):739. doi: 10.3390/genes17070739 (PMC13409662; doi:10.3390/genes17070739)
Supplement: Supplementary file 1 [file genes-17-00739-s001.zip › Supplementary_Tables_v3.xlsx]

## Sheet: TableS1
Primers used for amplification of fragments containing the polymorphism of interest, amplicon sizes (bp – base pairs), SNP references and respective primers design.
Abbreviation	Primers (5′ -3′ )	Amplicon size (bp)	SNP reference	Primer design
M7	F: ACTTGTGCTCCAGACCCTAC	554	Çeltik et al., (unpublished)	Own design
	R: CTGCACGTAGTTTGAGATGCC
M11	F: ACCGTGAAGCACACTGGTAG	519	Çeltik et al., (unpublished)	Own design
	R: TGAAGTCCAAGCTATTGAACCCA
M15	F: TGATACGAAACCAGCAGCACC	359	Çeltik et al., (unpublished)	Own design
	R: GCTCCTGTACTGATCAACCCC
M19	F: AGTTCCATTAGCCAGGTGGT	641	Çeltik et al., (unpublished)	Own design
	R: CTGGGAAGATTCCACTTCACCT
M22	F: GATCTCACATTGCTCAGGGC	448	Çeltik et al., (unpublished)	Own design
	R: CCTCCTTTAACTGCAGCTGTG
M30	F: TACTTCTGGCAGTGGACTACG	537	Çeltik et al., (unpublished)	Own design
	R: GGCCTGGTTTCCACATGAGA
M33	F: AGGGTGCTCAGATGTGGCTT	739	Çeltik et al., (unpublished)	Own design
	R: GGCCTTTCCTGGATTGCTGAA
M36	F: CCTAGTCCAAAGCGTAACTGC	489	Çeltik et al., (unpublished)	Own design
	R: GGGATCACCAGCAGGAAAGAG
M38	F: TTTCGCTGCTTCTGCCTGAC	496	Çeltik et al., (unpublished)	Own design
	R: GCAGAGGCACTCTGGCTAATAA
M41	F: TTGGAGGCTCATCAGTCCAG	573	Çeltik et al., (unpublished)	Own design
	R: CATCCCCACCACACACTCTT
M43	F: CAGTCACAACCCAGGCAACA	324	Çeltik et al., (unpublished)	Own design
	R: GCAGTTCACTTCCAGCTATGC
M44	F: CAAGCAGGGTTCCTCTGTTCT	486	Çeltik et al., (unpublished)	Own design
	R: GGGAACTATGCTGCCCAATG
MA1	F: TGTTGTTGTGTACGCTGTGG	526	[31]	Own design
	R: CACACGATGTGCAAAGCAATCT
MA8	F: TGAAGTTGGCCCTGCTTGAG	570	[31]	Own design
	R: CCCATTGCATGAAAGCACAGA
MA12	F: GTCGCATTAGCAGGAGCATC	380	[31]	Own design
	R: TCCTACCTGCTGAGAAAAGCC
MA111	F: GTGTGCAAAAGCCCAGTGTG	442	[31]	Own design
	R: CTTGAGTACAGTGAAGCCGTG
MA126	F: GCTGAATGAGTCTGTTCCTCC	635	[31]	Own design
	R: ACAGTAGTCAGCAGTGAACCC
MA130	F: AGATCACTCCCTTGTGAGCC	559	[31]	Own design
	R: GGCCAGGGACTGTAACAAAGT
MA145	F: AACCCTAGTCAGGTCTCCCC	501	[31]	Own design
	R: GGGTCACTGTGCTGTAGCTATT
MA163	F: GAGCCACAAAAGCCCAACATC	561	[31]	Own design
	R: GCCCACTGCTGTCTCTAATTG
MB27	F: GCAAGACTTTCTCTGCCAAGG	510	[31]	Own design
	R: AACTGTCTCAGGGAACACCAC
MB30	F: AAAGGCCTGACTTGCATCCC	529	[31]	Own design
	R: CTGCTTCTGGTCCTTTTAGCAA
MB64	F: TGGCAGGCTGTGATTACTGG	760	[31]	Own design
	R: GCCTTGGGCTATCAGTGTGT
MB120	F: CGCCCCCTTTCTGTGTAGTT	562	[31]	Own design
	R: CCTCGCAAAGTCAGGGTAGA
PHDL	F: AGGACTACGGCTTGAAAAGC	527	[34]	[34]; own design
	R: GGATGTGCCTGACCGAGGAACCAG
Cyt b	F: ACATTCGCAAGTCACATCCCT	843	Own design	Own design
	R: TTGAGCGTAGGATGGCGTAA

## Sheet: TableS2
Primers and probes designed for the detection of each SNP.
Abbreviation	SNP		Primers	Reporter dye	Probes and fluorophore	Chromosome	Initial position	Final position	Primer name	score	strand	Context sequence
M7	[A/T]	F	CGACTCTGTGGAATCAGTCATTTCC	VIC	AACAAAATCTGTTAACTCTT	1	129825324	129825348	M7_F	0	+	TCTGATAACATAACAAAATCTGTTA[A/T]CTCTTATTTATGCCCAAGTGATAAG
		R	CATCACACTTAACTTATCACTTGGGCATA	FAM	AACAAAATCTGTTATCTCTT		129825412	129825440	M7_R	0	-
							129825389	129825408	M7_VIC_probe	0	+
							129825389	129825408	M7_FAM_probe	0	-
M11	[G/C]	F	CATAGCTAATGGTGGTGACTACACT	VIC	AAATAGTGTTTTGTAGGTATGAC	2	88376512	88376536	M11_F	0	+	TACACTGCAAAATAGTGTTTTGTAG[G/C]TATGACACGCTCCACCAAACAGCA
		R	TGCTGTTTGGTGGAGCGT	FAM	ATAGTGTTTTGTAGCTATGAC		88376563	88376580	M11_R	0	-
							88376540	88376562	M11_VIC_probe	0	+
							88376540	88376562	M11_FAM_probe	0	-
M15	[C/T]	F	CTGAGTACAGGAGAAAGATGCATCA	VIC	ATATATGCATGAATATGTATATG	3	1959160	1959184	M15_F	0	+	TATCTTCTGTTTATACATACATATA[C/T]ATATTCATGCATATATATATATATA
		R	ATTTATGCATATTTATGCATGCACATGTGT	FAM	ATATGCATGAATATATATATG		1959242	1959271	M15_R	0	-
							1959209	1959231	M15_VIC_probe	0	+
							1959209	1959231	M15_FAM_probe	0	-
M19	[A/T]	F	CCACTGGACCTTTCCTTATAACATGA	VIC	ATTTACAGTTTGCTTGAATGT	3	55301302	55301327	M19_F	0	+	TAACATGAGTGCATGCATACATTCA[A/T]GCAAACTGTAAATACATTATCACAA
		R	ACCCAAATCTGTATATGTGCTTCTGAA	FAM	ACAGTTTGCATGAATGT		55301378	55301404	M19_R	0	-
							55301338	55301358	M19_VIC_probe	0	+
							55301338	55301358	M19_FAM_probe	0	-
M22	[C/T]	F	GCAAATGTTAAACGTGGAAACTTATTAATAGAGA	VIC	CTCTACATCATATGTAATGCA	3	91363906	91363939	M22_F	0	+	AGTTACTATAACTGCTAATGCATTA[C/T]ATATGATGTAGAGACATCACTTGAG
		R	CTGGATCCCTTCCAGAATGGTG	FAM	CTCTACATCATATATAATGCA		91364011	91364032	M22_R	0	-
							91363958	91363978	M22_VIC_probe	0	+
							91363958	91363978	M22_FAM_probe	0	-
M30	[T/C]	F	CTCTGTGGCACTTCATCCTTCT	VIC	CCAGTGTGAGTATTCCAAT	4	64371262	64371283	M30_F	0	+	ACTTCATCCTTCTCCAGTGTGAGTA[T/C]TCCAATCATGCATCTCCAGGTGGAT
		R	CTGTAATCCACCTGGAGATGCAT	FAM	CAGTGTGAGTACTCCAAT		64371304	64371326	M30_R	0	-
							64371284	64371302	M30_VIC_probe	0	+
							64371284	64371302	M30_FAM_probe	0	-
M33	[C/T]	F	ACTGTATGCAACAGTATGAAGATATAAATGCA	VIC	CATTAACATTAGGGAAAATA	5	25560069	25560100	M33_F	0	+	TATGAAGATATAAATGCATATTTTC[C/T]CTAATGTTAATGAATAGTACTAGCA
		R	GCTAACTGTAATCACAAAGCATTGCT	FAM	CATTAACATTAGAGAAAATA		25560130	25560155	M33_R	0	-
							25560101	25560120	M33_VIC_probe	0	+
							25560101	25560120	M33_FAM_probe	0	-
M36	[C/T]	F	TGTTTGAACACCTGGTGGGAAT	VIC	CCTTGGGCTGGCCC	5	31773331	31773352	M36_F	0	+	ACACCTGGTGGGAATGCAGGGCCAG[C/T]CCAAGGGAGCTCAGATGCATGCAAT
		R	CCCTTCCAATCACTTAGGTGCATT	FAM	CCTTGGACTGGCCC		31773386	31773409	M36_R	0	-
							31773356	31773369	M36_VIC_probe	0	+
							31773356	31773369	M36_FAM_probe	0	-
M38	[A/G]	F	AGACAGAAGTGGATGTTTTCTTTATAGCA	VIC	AAAGGTTTTTTCCTGAACTC	5	32052399	32052427	M38_F	0	+	CATCTGTCAATAGCATTAAGAGTTC[A/G]GGAAAAAACCTTTAAACTATCTAGT
		R	GCACGAAGATGGACCTTATGCAT	FAM	AGGTTTTTTCCCGAACTC		32052480	32052502	M38_R	0	-
							32052445	32052464	M38_VIC_probe	0	+
							32052445	32052464	M38_FAM_probe	0	-
M41	[A/G]	F	TCAGATGCATTCAAATGAAATGGGAGTA	VIC	ATTCACATCACATATGTTATAT	7	16455069	16455096	M41_F	0	+	AGTATTTATATATTAGCAATATAAC[A/G]TATGTGATGTGAATTTCTAGATACT
		R	TGAAAAGCTCTCAGGCTCTTGATTT	FAM	CACATCACATACGTTATAT		16455152	16455176	M41_R	0	-
							16455111	16455132	M41_VIC_probe	0	+
							16455111	16455132	M41_FAM_probe	0	-
M43	[C/T]	F	AAATTCAAAATGCATCCAAGTCTGCTT	VIC	AGCAGGAAGACATGAC	14	1101988	1102014	M43_F	0	+	CAAGTCTGCTTTAAAATAGTCATGT[C/T]TTCCTGCTACTAAACCATATTCAGT
		R	TGCCTAAGCCACATAATTATGACACT	FAM	AGCAGGAAAACATGAC		1102052	1102077	M43_R	0	-
							1102022	1102037	M43_VIC_probe	0	+
							1102022	1102037	M43_FAM_probe	0	-
M44	[A/G]	F	CAGCCCAACAGACAGACACA	VIC	TTGGCCCTCATGCTGG	17	75772	75791	M44_F	0	+	ACAGACAGACACAGCCTTGGCCCTC[A/G]TGCTGGCTGTGCTGTGAGGCAGTAT
		R	TTTAGATGACACGGGATGCATACTG	FAM	TGGCCCTCGTGCTGG		75824	75848	M44_R	0	-
							75795	75810	M44_VIC_probe	0	+
							75795	75810	M44_FAM_probe	0	-
MA1	[A/G]	F	GGAAGCAAATGACTCCACTGATGTA	VIC	AGAATAGCCTTTTTTAGCTGC	1	22156071	22156095	MA1_F	0	+	ATGACTCCACTGATGTATGCAGCTA[A/G]AAAAGGCTATTCTCATGTTGTTAGT
		R	GTGATCCATGAGCAACAAGAAGACT	FAM	AATAGCCTTTTCTAGCTGC		22156127	22156151	MA1_R	0	-
							22156097	22156117	MA1_VIC_probe	0	+
							22156097	22156117	MA1_FAM_probe	0	-
MA8	[C/T]	F	TGCTGTTTTTTCAGTGGCAACAA	VIC	TCAGCAAATATGTGACTGC	1	64755412	64755434	MA8_F	0	+	TCAGTGGCAACAACAATAGCAGTCA[C/T]ATATTTGCTGAATACTTTGGTAACG
		R	TCAGCTTGCCGTTACCAAAGT	FAM	ATTCAGCAAATATATGACTGC		64755461	64755481	MA8_R	0	-
							64755440	64755458	MA8_VIC_probe	0	+
							64755440	64755458	MA8_FAM_probe	0	-
MA12	[T/C]	F	AGTTTTCCGTTCCAAATGCTCCTTA	VIC	TGGTGGAACAGATGGTAG	1	74541391	74541415	MA12_F	0	+	CAAATGCTCCTTATTTTTTCTACCA[T/C]CTGTTCCACCAGTATAGTGATCTTG
		R	CTCCTCATCAGAGAAACAACCAAGA	FAM	TGGTGGAACAGGTGGTAG		74541449	74541473	MA12_R	0	-
							74541422	74541439	MA12_VIC_probe	0	+
							74541422	74541439	MA12_FAM_probe	0	-
MA111	[A/T]	F	TGGTGTGCTCTTATGATTTCAGAAATGA	VIC	ACACTTTTTATTAGCTTTATATGG	6	15072430	15072457	MA111_F	0	+	TTTATCAACACTTTTTATTAGCTTT[A/T]TATGGGGCCCAGGCAAATAATCCAG
		R	AATTTCTTCCCAACCATCCTGGATT	FAM	CACTTTTTATTAGCTTTTTATGG		15072512	150725536	MA111_R	0	-
							15072475	15072498	MA111_VIC_probe	0	+
							15072475	15072498	MA111_FAM_probe	0	-
MA126	[T/A]	F	TCAATTTGATCCTTAACTGACACAACTATGT	VIC	TGTCATGGTTTGAATCAGA	8	5193	5223	MA126_F	0	+	TGACACAACTATGTTTTCCTCTGAT[T/A]CAAACCATGACACTGAATATGATTC
		R	GGGAAAGAGAGAGATGTATCGGAATC	FAM	TGTCATGGTTTGTATCAGA		5256	5281	MA126_R	0	-
							5229	5247	MA126_VIC_probe	0	+
							5229	5247	MA126_FAM_probe	0	-
MA130	[A/T]	F	AGCTATAAAACAAAGCACCTAGAAAGCA	VIC	ATGCATCTCAGCTTGTGATA	9	3362699	3362726	MA130_F	0	+	TTGCTCACCACTTATAACTATCACA[A/T]GCTGAGATGCATCCCCTGCACATTT
		R	CTGCAAGTTACCTGGAAGAACAAAA	FAM	TGCATCTCAGCATGTGATA		3362780	3362804	MA130_R	0	-
							3362749	3362768	MA130_VIC_probe	0	+
							3362749	3362768	MA130_FAM_probe	0	-
MA145	[G/C]	F	GTCTCCTTAGGATGACTCTCCAGAA	VIC	CCTGCAGGTTTCTT	13	42221	42245	MA145_F	0	+	TCTCCAGAAGTAAGAGAACCTGCAG[G/C]TTTCTTCTTAGGGCGGGTTTTCACG
		R	CGTGAAAACCCGCCCTAAG	FAM	CCTGCAGCTTTCTT		42269	42287	MA145_R	0	-
							42255	42268	MA145_VIC_probe	0	+
							42255	42268	MA145_FAM_probe	0	-
MA163	[A/G]	F	CCTGACATCTGTCTTCTTGATCTGA	VIC	CTAGCTTTGCCTATGATAC	21	5583697	5583721	MA163_F	0	+	TTCTTGATCTGAGCTAGCTTTGCCT[A/G]TGATACAATCCCCTTCAGCTCTCCG
		R	AAGGATGAACGGAGAGCTGAAG	FAM	TAGCTTTGCCTGTGATAC		5583748	5583769	MA163_R	0	-
							5583723	5583741	MA163_VIC_probe	0	+
							5583723	5583741	MA163_FAM_probe	0	-
MB27	[C/G]	F	TGTGTCTGAAGTGTGTGAAAAAGGA	VIC	ATCAGCCTGAGGAACT	10	18405088	18405112	MB27_F	0	+	AAAAGGAGATTCTTGTGCAGTTCCT[C/G]AGGCTGATGTAAAACTCTCTCTACG
		R	GGGTAACAAGGTTCATTCGTAGAGA	FAM	ATCAGCCTCAGGAACT		18405149	18405173	MB27_R	0	-
							18405124	1845139	MB27_VIC_probe	0	+
							18405124	1845139	MB27_FAM_probe	0	-
MB30	[A/G]	F	AGCCAGTTAGAGGAGATACCAGAAT	VIC	CAGTGGGCAGGATAA	12	16811580	16811604	MB30_F	0	+	TTGAAACCCAAGCCTGGCAGTGGGC[A/G]GGATAATGAGGAAAAGGTAGAAGAC
		R	GCATAGCCTCTTCTTTCTCATTGTCT	FAM	AGTGGGCGGGATAA		16811651	16811676	MB30_R	0	-
							16811621	16811635	MB30_VIC_probe	0	+
							16811621	16811635	MB30_FAM_probe	0	-
MB64	[C/T]	F	GCTGAACCTTTGCTTCCTCCAA	VIC	AAGTCAACAAAGATAAAAC	15	11196832	11196853	MB64_F	0	+	ACCTTTGCTTCCTCCAAGGTTTTAT[C/T]TTTGTTGACTTGAAGAGTGAGGCAG
		R	CCTTTTCACTTCTGCCTCACTCTTC	FAM	AGTCAACAAAAATAAAAC		11196874	11196898	MB64_R	0	-
							11196855	11196873	MB64_VIC_probe	0	+
							11196855	11196873	MB64_FAM_probe	0	-
MB120	[C/T]	F	AATTAGGAAGGCATTAAGAACAGTCCAA	VIC	CTGGATACGGTTTGGC	23	184836	184863	MB120_F	0	+	GCATTAAGAACAGTCCAAGCCAAAC[C/T]GTATCCAGCTTTATTAAAGGTACTT
		R	TGTCCTGCCTAAATTACCATGATTGTTT	FAM	CTGGATACAGTTTGGC		184902	184929	MB120_R	0	-
							184864	184879	MB120_VIC_probe	0	+
							184864	184879	MB120_FAM_probe	0	-
PHDL	[G/A]	F	GGGCATTACATATTGTCCCCATTTC	VIC	CCCATGTACATTAGTGCATG	mtDNA	157	181	PHDL_F	0	+	TCCCCATTTCTCCCCATGTACATTA[G/A]TGCATGCTCCAAGACATAAACCATA
		R	GGTGAACGTATGGTTTATGTCTTGGA	FAM	CCATGTACATTAATGCATG		205	230	PHDL_R	0	-
							184	203	PHDL_VIC_probe	0	+
							184	203	PHDL_FAM_probe	0	-
Cyt b	[C/T]	F	CAATATGCCTCATCACCCAAATCCT	VIC	CGGTGTAGTGTATGGCTAGT	mtDNA	14929	14953	Cyt b_F	0	+	AAATCCTCACCGGCCTTCTACTAGC[C/T]ATACACTACACCGCAGACACCTCCC
		R	GAGAAGGCTAGGGAGGTGTCT	FAM	CGGTGTAGTGTATAGCTAGT		14987	15007	Cyt b_R	0	-
							14966	14985	Cyt b_VIC_probe	0	+
							14966	14985	Cyt b_FAM_probe	0	-

## Sheet: TableS3
Tabular summary of the results shown in Figure 1.
	M7	M11	M15	M19	M22	M30	M33	M36	M38	M41	M43	M44	MA1	MA8	MA12	MA111	MA126	MA130	MA145	MA163	MB27	MB30	MB64	MB120	PHDL	Cyt b
C. japonica alleles in quails from meat-production farms	1	1	1	1	1	1	1	1	1	1	1	1	1	1	1	1	1	1	1	1	1	1	1	1	1	1
C. coturnix alleles in quails from farms intended for release into the wild	0.5	0.166667	0.625	0.3125	0.3125	0.125	0.125	0	0.25	0	0.2	0.571429	0.142857	0.1875	0.375	0.642857	0	0.125	0	0.0625	0.3125	0.3125	0.625	0.375	0	0
C. coturnix alleles in wild quail populations	1	1	1	1	1	1	1	1	1	1	1	1	1	1	1	1	1	1	1	1	1	1	1	1	1	1

## Sheet: Table S4
Tabular summary of the results shown in Figure 3.
	M7	MB120	MA145	M30	M19	MA8	MB30	M15	MB27	M38	M44	M22	M41	MA126	MB64	MA163	PHDL	Cyt b
Frequency of C. japonica alleles in wild quail populations	0.00561798	0.00468165	0.0093633	0.00655431	0.00374532	0.0290262	0.011236	0.00374532	0.00655431	0.0262172	0.00374532	0.0131086	0.0093633	0.00842697	0.0093633	0.00561798	0.00468165	0.00468165
Frequency of C. japonica alleles in quails from meat-production farms	0.97479	0.97479	0.97479	1	0.991597	1	0.957983	0.966387	1	0.991597	0.97479	0.991597	0.983193	1	0.97479	0.983193	1	0.991597
Frequency of japonica alleles in quails from farm intended for release into the wild	0.409091	0.534091	0.6875	0.517045	0.5	0.613636	0.670455	0.409091	0.545455	0.676136	0.357955	0.545455	0.784091	0.613636	0.534091	0.704545	0.409091	0.386364

## Sheet: TableS5
Genotyping success rate.
Sample/Assay	M7	MB120	MA145	M30	M19	MA8	MB30	M15	MB27	M38	M44	M22	M41	MA126	MB64	MA163	PHDL	Cyt b
Total sample	741	741	741	741	741	741	741	741	741	741	741	741	741	741	741	741	741	741
Failed genotypes	33	22	22	17	19	23	24	58	18	24	25	27	126	10	24	23	7	4
Success rate	95.5466	97.031	97.031	97.7058	97.4359	96.8961	96.7611	92.1727	97.5709	96.7611	96.6262	96.3563	82.996	98.6505	96.7611	96.8961	99.0553	99.4602
